# Supplementary material for: Comparative Mechanisms of Different Bifidobacteria in Combating Pathogen Infection and Prolonging the Lifespan in Caenorhabditis elegans
Source: Microorganisms. 2025 Dec 16;13(12):2861. doi: 10.3390/microorganisms13122861 (PMC12735594; doi:10.3390/microorganisms13122861)
Supplement: Supplementary file 1 [file microorganisms-13-02861-s001.zip]

Archive with 1 entries (1 files):
- microorganisms-3955938-supplementary.pdf
